# Supplementary material for: Development of a methodology to make individual estimates of the precision of liquid chromatography-tandem mass spectrometry drug assay results for use in population pharmacokinetic modeling and the optimization of dosage regimens
Source: PLoS One. 2020 Mar 5;15(3):e0229873. doi: 10.1371/journal.pone.0229873 (PMC7058336; doi:10.1371/journal.pone.0229873)
Supplement: S1 File — (ZIP) [file pone.0229873.s008.zip]

Archive with 15 entries (15 files):
- carbamazepine-data_experiment_1.csv
- carbamazepine-data_experiment_2.csv
- carbamazepine-data_experiment_3.csv
- concentrations-experiment_1.csv
- concentrations-experiment_2.csv
- concentrations-experiment_3.csv
- fluconazole-data_experiment_1.csv
- fluconazole-data_experiment_2.csv
- fluconazole-data_experiment_3.csv
- lamotrigine-data_Experiment_1.csv
- lamotrigine-data_Experiment_2.csv
- lamotrigine-data_Experiment_3.csv
- levetiracetam-data_Experiment_1.csv
- levetiracetam-data_Experiment_2.csv
- levetiracetam-data_Experiment_3.csv
