# Supplementary material for: Development of a methodology to make individual estimates of the precision of liquid chromatography-tandem mass spectrometry drug assay results for use in population pharmacokinetic modeling and the optimization of dosage regimens
Source: PLoS One. 2020 Mar 5;15(3):e0229873. doi: 10.1371/journal.pone.0229873 (PMC7058336; doi:10.1371/journal.pone.0229873)
Supplement: S1 File — (ZIP) [file pone.0229873.s008.zip › carbamazepine-data_experiment_1.csv]

type	sample	lvl	cbz
s	1	0	0.016272
s	2	0	0.015624
s	3	0	0.018
s	4	0	0.02016
s	5	0	0.033768
s	6	0	0.02178
s	7	0	0.025956
s	8	0	0.012564
s	9	0	0.013608
s	10	0	0.022464
s	11	0	0.017532
s	12	0	0.028656
s	13	0	0.013032
s	14	0	0.012744
s	15	0	0.019872
s	16	0	0.019368
s	17	0	0.02988
s	18	0	0.015516
s	19	0	0.0117
s	20	0	0.019116
s	21	0	0.015552
s	22	0	0.0127137
s	23	0	0.02238
s	24	0	0.00932932
s	1	1	2.9801
s	2	1	2.9095
s	3	1	3.1954
s	4	1	2.7047
s	5	1	2.6226
s	6	1	2.5168
s	7	1	2.3605
s	8	1	2.7155
s	9	1	3.2076
s	10	1	2.7788
s	11	1	2.8739
s	12	1	2.156
s	13	1	2.6334
s	14	1	2.7983
s	15	1	2.8559
s	16	1	2.6388
s	17	1	2.3508
s	18	1	2.2298
s	19	1	2.831
s	20	1	2.668
s	21	1	2.4606
s	22	1	2.9218
s	23	1	2.9905
s	24	1	2.9095
s	1	2	14.4389
s	2	2	15.943
s	3	2	14.1376
s	4	2	12.8786
s	5	2	14.3842
s	6	2	13.8632
s	7	2	12.6428
s	8	2	13.4194
s	9	2	14.2078
s	10	2	14.1026
s	11	2	13.9727
s	12	2	13.2991
s	13	2	13.0838
s	14	2	13.6843
s	15	2	14.8536
s	16	2	12.2771
s	17	2	12.5924
s	18	2	11.444
s	19	2	12.4171
s	20	2	12.9449
s	21	2	12.7976
s	22	2	12.4942
s	23	2	13.9234
s	24	2	13.1825
s	1	3	55.3957
s	2	3	53.4082
s	3	3	50.4468
s	4	3	51.2129
s	5	3	56.2093
s	6	3	55.0822
s	7	3	48.1806
s	8	3	50.4346
s	9	3	53.6713
s	10	3	58.3942
s	11	3	58.1004
s	12	3	57.6205
s	13	3	57.2674
s	14	3	61.816
s	15	3	55.6592
s	16	3	42.8022
s	17	3	54.3892
s	18	3	53.4388
s	19	3	52.5906
s	20	3	55.8212
s	21	3	50.418
s	22	3	55.6168
s	23	3	54.7736
s	24	3	62.6213
s	1	4	167.3554
s	2	4	142.8678
s	3	4	188.2598
s	4	4	168.2449
s	5	4	169.7558
s	6	4	156.9625
s	7	4	159.583
s	8	4	164.5492
s	9	4	161.509
s	10	4	186.4933
s	11	4	162.9749
s	12	4	173.9714
s	13	4	156.4675
s	14	4	158.8313
s	15	4	155.5823
s	16	4	177.5617
s	17	4	166.7074
s	18	4	150.8638
s	19	4	162.1865
s	20	4	163.4256
s	21	4	130.4924
s	22	4	171.0569
s	23	4	176.1808
s	24	4	165.8477
