# Supplementary material for: Development of a methodology to make individual estimates of the precision of liquid chromatography-tandem mass spectrometry drug assay results for use in population pharmacokinetic modeling and the optimization of dosage regimens
Source: PLoS One. 2020 Mar 5;15(3):e0229873. doi: 10.1371/journal.pone.0229873 (PMC7058336; doi:10.1371/journal.pone.0229873)
Supplement: S1 File — (ZIP) [file pone.0229873.s008.zip › carbamazepine-data_experiment_2.csv]

type	sample	lvl	cbz
s	1	0	0.00576
s	2	0	0.00396
s	3	0	0.0039601
s	4	0	0.0036
s	5	0	0.0036
s	6	0	0.00396001
s	7	0	0.00216
s	8	0	0.00324
s	9	0	0.00252
s	10	0	0.0032401
s	11	0	0.0025201
s	12	0	0.00288
s	13	0	0.00357
s	14	0	0.00504
s	15	0	0.003960001
s	16	0	0.0036
s	17	0	0.00324001
s	18	0	0.0050401
s	19	0	0.00360001
s	20	0	0.003600001
s	21	0	0.00396
s	22	0	0.0036001
s	23	0	0.003601
s	24	0	0.003240001
s	1	1	0.21168
s	2	1	0.21132
s	3	1	0.20196
s	4	1	0.2019601
s	5	1	0.22068
s	6	1	0.2142
s	7	1	0.19296
s	8	1	0.1782
s	9	1	0.1836
s	10	1	0.18792
s	11	1	0.1929601
s	12	1	0.18648
s	13	1	0.17676
s	14	1	0.17208
s	15	1	0.16632
s	16	1	0.16416
s	17	1	0.17028
s	18	1	0.15444
s	19	1	0.20808
s	20	1	0.20916
s	21	1	0.20484
s	22	1	0.19332
s	23	1	0.21024
s	24	1	0.20412
s	1	2	0.4554
s	2	2	0.46512
s	3	2	0.5292
s	4	2	0.42768
s	5	2	0.44352
s	6	2	0.43416
s	7	2	0.41508
s	8	2	0.37044
s	9	2	0.35532
s	10	2	0.3744
s	11	2	0.39096
s	12	2	0.38376
s	13	2	0.35388
s	14	2	0.37332
s	15	2	0.35424
s	16	2	0.4150801
s	17	2	0.3654
s	18	2	0.3816
s	19	2	0.38412
s	20	2	0.41508001
s	21	2	0.40896
s	22	2	0.38844
s	23	2	0.40932
s	24	2	0.40428
s	1	3	2.15316
s	2	3	2.11212
s	3	3	2.17188
s	4	3	2.14884
s	5	3	2.14488
s	6	3	2.0916
s	7	3	1.94796
s	8	3	2.10384
s	9	3	1.88748
s	10	3	1.93752
s	11	3	1.9134
s	12	3	1.94796
s	13	3	2.03112
s	14	3	1.92708
s	15	3	1.7802
s	16	3	1.69344
s	17	3	1.6866
s	18	3	1.8576
s	19	3	2.01132
s	20	3	2.09232
s	21	3	2.1096
s	22	3	1.99332
s	23	3	2.09592
s	24	3	2.00988
s	1	4	9.12204
s	2	4	9.19872
s	3	4	8.87292
s	4	4	8.75988
s	5	4	9.40608
s	6	4	8.82108
s	7	4	8.81764
s	8	4	8.66196
s	9	4	8.87616
s	10	4	8.26632
s	11	4	9.42192
s	12	4	8.29368
s	13	4	7.86708
s	14	4	8.40024
s	15	4	8.43336
s	16	4	8.2008
s	17	4	9.67284
s	18	4	8.8632
s	19	4	8.82612
s	20	4	9.09468
s	21	4	9.10872
s	22	4	9.51912
s	23	4	8.50536
s	24	4	9.25488
s	1	5	19.33164
s	2	5	19.43424
s	3	5	18.08532
s	4	5	18.46152
s	5	5	19.12752
s	6	5	16.9146
s	7	5	20.54556
s	8	5	17.68068
s	9	5	18.51012
s	10	5	18.56556
s	11	5	18.5101201
s	12	5	18.61164
s	13	5	18.48024
s	14	5	16.62912
s	15	5	17.31564
s	16	5	17.89992
s	17	5	16.9344
s	18	5	17.4276
s	19	5	18.09396
s	20	5	18.51804
s	21	5	18.33624
s	22	5	20.20032
s	23	5	17.11188
s	24	5	17.68824
s	1	6	37.67292
s	2	6	39.78612
s	3	6	39.76452
s	4	6	37.44108
s	5	6	36.47952
s	6	6	36.71856
s	7	6	38.61864
s	8	6	36.54252
s	9	6	36.02808
s	10	6	36.39204
s	11	6	36.21636
s	12	6	36.42912
s	13	6	35.79084
s	14	6	39.4668
s	15	6	36.28728
s	16	6	36.19548
s	17	6	37.41012
s	18	6	37.0998
s	19	6	40.22172
s	20	6	37.0404
s	21	6	36.40104
s	22	6	42.15636
s	23	6	35.22276
s	24	6	38.349
