# Supplementary material for: Development of a methodology to make individual estimates of the precision of liquid chromatography-tandem mass spectrometry drug assay results for use in population pharmacokinetic modeling and the optimization of dosage regimens
Source: PLoS One. 2020 Mar 5;15(3):e0229873. doi: 10.1371/journal.pone.0229873 (PMC7058336; doi:10.1371/journal.pone.0229873)
Supplement: S1 File — (ZIP) [file pone.0229873.s008.zip › carbamazepine-data_experiment_3.csv]

type	sample	lvl	cbz
s	1	0	0.001953203
s	2	0	0.002266423
s	3	0	0.002106828
s	4	0	0.002029188
s	5	0	0.002089214
s	6	0	0.002136729
s	7	0	0.001972119
s	8	0	0.002112098
s	9	0	0.002084326
s	10	0	0.002140658
s	11	0	0.002038795
s	12	0	0.002025631
s	13	0	0.001943388
s	14	0	0.002179625
s	15	0	0.002145128
s	16	0	0.002138866
s	17	0	0.002211044
s	18	0	0.001963167
s	19	0	0.002159476
s	20	0	0.002175144
s	21	0	0.00200608
s	22	0	0.002092412
s	23	0	0.002077634
s	24	0	0.001601224
s	1	1	0.018
s	2	1	0.016
s	3	1	0.015
s	4	1	0.01601
s	5	1	0.016001
s	6	1	0.01801
s	7	1	0.016002
s	8	1	0.016003
s	9	1	0.019
s	10	1	0.02
s	11	1	0.018001
s	12	1	0.016004
s	13	1	0.017
s	14	1	0.018002
s	15	1	0.016005
s	16	1	0.012
s	17	1	0.01201
s	18	1	0.01701
s	19	1	0.01501
s	20	1	0.014
s	21	1	0.01401
s	22	1	0.013
s	23	1	0.01301
s	24	1	0.017001
s	1	2	0.03
s	2	2	0.027
s	3	2	0.029
s	4	2	0.0301
s	5	2	0.031
s	6	2	0.03101
s	7	2	0.02901
s	8	2	0.03001
s	9	2	0.029001
s	10	2	0.029002
s	11	2	0.029003
s	12	2	0.026
s	13	2	0.032
s	14	2	0.031001
s	15	2	0.031002
s	16	2	0.02701
s	17	2	0.03201
s	18	2	0.031003
s	19	2	0.025
s	20	2	0.028
s	21	2	0.027001
s	22	2	0.032001
s	23	2	0.027002
s	24	2	0.029004
s	1	3	0.057
s	2	3	0.05704
s	3	3	0.058
s	4	3	0.064
s	5	3	0.064002
s	6	3	0.066
s	7	3	0.065
s	8	3	0.05801
s	9	3	0.058001
s	10	3	0.054
s	11	3	0.058002
s	12	3	0.05401
s	13	3	0.06501
s	14	3	0.06401
s	15	3	0.064001
s	16	3	0.055
s	17	3	0.061
s	18	3	0.053
s	19	3	0.057001
s	20	3	0.052
s	21	3	0.05501
s	22	3	0.05701
s	23	3	0.05702
s	24	3	0.05703
s	1	4	0.109
s	2	4	0.109001
s	3	4	0.111
s	4	4	0.128
s	5	4	0.132
s	6	4	0.126
s	7	4	0.12
s	8	4	0.116
s	9	4	0.125
s	10	4	0.124
s	11	4	0.107
s	12	4	0.11601
s	13	4	0.116001
s	14	4	0.1201
s	15	4	0.123
s	16	4	0.114
s	17	4	0.115
s	18	4	0.11
s	19	4	0.10901
s	20	4	0.10701
s	21	4	0.107001
s	22	4	0.1101
s	23	4	0.11501
s	24	4	0.108
s	1	5	0.244300899
s	2	5	0.272815938
s	3	5	0.271156178
s	4	5	0.267856887
s	5	5	0.254345349
s	6	5	0.264129267
s	7	5	0.249930607
s	8	5	0.248873468
s	9	5	0.250315426
s	10	5	0.261856367
s	11	5	0.25622897
s	12	5	0.247611297
s	13	5	0.266637566
s	14	5	0.241642613
s	15	5	0.255472051
s	16	5	0.243624962
s	17	5	0.24753732
s	18	5	0.271918062
s	19	5	0.243175174
s	20	5	0.2442824
s	21	5	0.241107199
s	22	5	0.250327108
s	23	5	0.23610428
s	24	5	0.252692251
s	1	6	0.813325574
s	2	6	0.860316678
s	3	6	0.851052695
s	4	6	0.848018929
s	5	6	0.826594725
s	6	6	0.821920242
s	7	6	0.849852273
s	8	6	0.843035805
s	9	6	0.847296721
s	10	6	0.823629667
s	11	6	0.861082208
s	12	6	0.81693077
s	13	6	0.865003271
s	14	6	0.823106289
s	15	6	0.835208338
s	16	6	0.831697399
s	17	6	0.884285985
s	18	6	0.831895944
s	19	6	0.812569673
s	20	6	0.798336353
s	21	6	0.814375019
s	22	6	0.82348778
s	23	6	0.835411079
s	24	6	0.853039352
s	1	7	2.517959659
s	2	7	2.565512256
s	3	7	2.582161221
s	4	7	2.564670794
s	5	7	2.599523115
s	6	7	2.487612433
s	7	7	2.546543087
s	8	7	2.57946837
s	9	7	2.565667169
s	10	7	2.542903546
s	11	7	2.608475401
s	12	7	2.535053886
s	13	7	2.56998674
s	14	7	2.404251471
s	15	7	2.502662535
s	16	7	2.500808331
s	17	7	2.469343086
s	18	7	2.459104258
s	19	7	2.401867003
s	20	7	2.552924174
s	21	7	2.404329314
s	22	7	2.508354413
s	23	7	2.448392888
s	24	7	2.572257653
s	1	8	4.075405272
s	2	8	4.062638807
s	3	8	4.130188035
s	4	8	4.098105023
s	5	8	4.180206277
s	6	8	4.425589626
s	7	8	4.186036005
s	8	8	4.329817764
s	9	8	4.054843381
s	10	8	3.955882145
s	11	8	4.064758666
s	12	8	4.532694344
s	13	8	4.071446378
s	14	8	3.882402338
s	15	8	4.07957721
s	16	8	4.21818471
s	17	8	4.319024585
s	18	8	3.945024559
s	19	8	4.02907982
s	20	8	4.090494725
s	21	8	4.087742148
s	22	8	4.138902883
s	23	8	4.312161086
s	24	8	4.322031002
s	1	9	11.4388779
s	2	9	11.55122948
s	3	9	11.38626477
s	4	9	11.35710465
s	5	9	11.64012396
s	6	9	11.51789721
s	7	9	11.76110999
s	8	9	11.81034059
s	9	9	11.45630113
s	10	9	10.99414375
s	11	9	11.79639988
s	12	9	11.77293965
s	13	9	11.39901965
s	14	9	11.0194939
s	15	9	12.09819204
s	16	9	12.13196999
s	17	9	12.19995726
s	18	9	11.91206271
s	19	9	12.0004468
s	20	9	12.19468192
s	21	9	11.89141552
s	22	9	12.71489656
s	23	9	12.28583921
s	24	9	12.58110133
s	1	10	22.99551445
s	2	10	23.36698658
s	3	10	22.974581
s	4	10	24.35929337
s	5	10	24.27833701
s	6	10	23.17333796
s	7	10	23.97177721
s	8	10	24.23477442
s	9	10	24.45546508
s	10	10	24.74502122
s	11	10	24.32037266
s	12	10	24.22708183
s	13	10	22.16457023
s	14	10	24.09137778
s	15	10	25.16254885
s	16	10	24.26665795
s	17	10	25.9160047
s	18	10	23.97951805
s	19	10	26.36930597
s	20	10	23.85744877
s	21	10	23.04739644
s	22	10	24.92880169
s	23	10	25.41897377
s	24	10	25.1981319
