# Supplementary material for: Development of a methodology to make individual estimates of the precision of liquid chromatography-tandem mass spectrometry drug assay results for use in population pharmacokinetic modeling and the optimization of dosage regimens
Source: PLoS One. 2020 Mar 5;15(3):e0229873. doi: 10.1371/journal.pone.0229873 (PMC7058336; doi:10.1371/journal.pone.0229873)
Supplement: S1 File — (ZIP) [file pone.0229873.s008.zip › concentrations-experiment_1.csv]

lvl	cbz	flc	ltg	lam
0	0	0	0	0
1	3.02	1.24	3.07	2.49
2	15.1	6.21	15.4	12.5
3	60.3	24.8	61.4	49.9
4	181	74.5	184	150
