# Supplementary material for: Development of a methodology to make individual estimates of the precision of liquid chromatography-tandem mass spectrometry drug assay results for use in population pharmacokinetic modeling and the optimization of dosage regimens
Source: PLoS One. 2020 Mar 5;15(3):e0229873. doi: 10.1371/journal.pone.0229873 (PMC7058336; doi:10.1371/journal.pone.0229873)
Supplement: S1 File — (ZIP) [file pone.0229873.s008.zip › concentrations-experiment_2.csv]

lvl	cbz	flc	ltg	lam
0	0	0	0	0
1	0.209	0.102	0.251	0.208
2	0.419	0.203	0.503	0.416
3	2.09	1.02	2.51	2.08
4	8.38	4.07	10.1	8.31
5	16.8	8.13	20.1	16.6
6	33.5	16.3	40.2	33.2
