# Supplementary material for: Development of a methodology to make individual estimates of the precision of liquid chromatography-tandem mass spectrometry drug assay results for use in population pharmacokinetic modeling and the optimization of dosage regimens
Source: PLoS One. 2020 Mar 5;15(3):e0229873. doi: 10.1371/journal.pone.0229873 (PMC7058336; doi:10.1371/journal.pone.0229873)
Supplement: S1 File — (ZIP) [file pone.0229873.s008.zip › concentrations-experiment_3.csv]

lvl	cbz	flc	ltg	lem
0	0	0	0	0
1	0.012	0.01215	0.01195	0.04855
2	0.0243	0.0243	0.0239	0.0971
3	0.05	0.0486	0.0478	0.1942
4	0.0972	0.0972	0.0956	0.3884
5	0.243	0.243	0.239	0.971
6	0.81	0.81	0.8	3.24
7	2.43	2.43	2.39	9.71
8	4.21	4.21	4.14	16.8
9	12.2	12.2	12	48.5
10	24.3	24.3	23.9	97.1
