# Supplementary material for: Development of a methodology to make individual estimates of the precision of liquid chromatography-tandem mass spectrometry drug assay results for use in population pharmacokinetic modeling and the optimization of dosage regimens
Source: PLoS One. 2020 Mar 5;15(3):e0229873. doi: 10.1371/journal.pone.0229873 (PMC7058336; doi:10.1371/journal.pone.0229873)
Supplement: S1 File — (ZIP) [file pone.0229873.s008.zip › fluconazole-data_experiment_1.csv]

type	sample	lvl	flc
s	1	0	0.0121
s	2	0	0.0109
s	3	0	0.012
s	4	0	0.0115
s	5	0	0.0113
s	6	0	0.0096
s	7	0	0.0098
s	8	0	0.0098
s	9	0	0.0102
s	10	0	0.0102
s	11	0	0.01
s	12	0	0.0095
s	13	0	0.0118
s	14	0	0.0113
s	15	0	0.0103
s	16	0	0.0098
s	17	0	0.0096
s	18	0	0.01
s	19	0	0.0096
s	20	0	0.0096
s	21	0	0.0105
s	22	0	0.01297
s	23	0	0.008912
s	24	0	0.016142
s	1	1	1.3644
s	2	1	1.3644
s	3	1	1.3068
s	4	1	1.3266
s	5	1	1.3266
s	6	1	1.2784
s	7	1	1.1783
s	8	1	1.3162
s	9	1	1.4429
s	10	1	1.3147
s	11	1	1.3658
s	12	1	1.264
s	13	1	1.3021
s	14	1	1.3626
s	15	1	1.1995
s	16	1	1.2427
s	17	1	1.2211
s	18	1	1.0634
s	19	1	1.3082
s	20	1	1.2776
s	21	1	1.2355
s	22	1	1.2748
s	23	1	1.3367
s	24	1	1.3043
s	1	2	5.9396
s	2	2	6.7064
s	3	2	6.2363
s	4	2	6.4289
s	5	2	6.2514
s	6	2	6.0343
s	7	2	5.7442
s	8	2	5.9015
s	9	2	6.773
s	10	2	6.2971
s	11	2	6.1618
s	12	2	6.1661
s	13	2	6.241
s	14	2	6.2827
s	15	2	5.8241
s	16	2	5.4392
s	17	2	5.9281
s	18	2	5.3438
s	19	2	5.9389
s	20	2	5.9911
s	21	2	5.6729
s	22	2	5.845
s	23	2	6.1776
s	24	2	6.3212
s	1	3	22.8589
s	2	3	22.8182
s	3	3	23.5591
s	4	3	24.5574
s	5	3	25.6111
s	6	3	24.2737
s	7	3	23.1984
s	8	3	22.3898
s	9	3	27.2758
s	10	3	25.3256
s	11	3	24.57
s	12	3	25.6709
s	13	3	27.2077
s	14	3	25.8502
s	15	3	24.9307
s	16	3	18.941
s	17	3	23.9998
s	18	3	22.4924
s	19	3	23.7366
s	20	3	24.0523
s	21	3	22.1738
s	22	3	23.1329
s	23	3	23.6916
s	24	3	25.2893
s	1	4	73.1812
s	2	4	67.8488
s	3	4	76.2066
s	4	4	74.2666
s	5	4	75.3127
s	6	4	70.2623
s	7	4	67.923
s	8	4	71.9478
s	9	4	71.4881
s	10	4	74.3364
s	11	4	70.3224
s	12	4	75.155
s	13	4	75.5813
s	14	4	74.4797
s	15	4	70.0769
s	16	4	75.9586
s	17	4	73.8072
s	18	4	67.3153
s	19	4	71.6335
s	20	4	71.6785
s	21	4	60.6845
s	22	4	72.8345
s	23	4	72.2016
s	24	4	73.1041
