# Supplementary material for: Development of a methodology to make individual estimates of the precision of liquid chromatography-tandem mass spectrometry drug assay results for use in population pharmacokinetic modeling and the optimization of dosage regimens
Source: PLoS One. 2020 Mar 5;15(3):e0229873. doi: 10.1371/journal.pone.0229873 (PMC7058336; doi:10.1371/journal.pone.0229873)
Supplement: S1 File — (ZIP) [file pone.0229873.s008.zip › fluconazole-data_experiment_2.csv]

type	sample	lvl	flc
s	1	0	0.0144001
s	2	0	0.0144002
s	3	0	0.0144003
s	4	0	0.01404
s	5	0	0.01368
s	6	0	0.01368001
s	7	0	0.01368002
s	8	0	0.01368003
s	9	0	0.01368004
s	10	0	0.01368005
s	11	0	0.01368006
s	12	0	0.0144004
s	13	0	0.0140401
s	14	0	0.0144005
s	15	0	0.0144006
s	16	0	0.01656
s	17	0	0.01584
s	18	0	0.01692
s	19	0	0.01656001
s	20	0	0.01476
s	21	0	0.01584001
s	22	0	0.01656002
s	23	0	0.01764
s	24	0	0.018
s	1	1	0.12636
s	2	1	0.1224
s	3	1	0.11916
s	4	1	0.11124
s	5	1	0.1224002
s	6	1	0.1224001
s	7	1	0.10656
s	8	1	0.09396
s	9	1	0.10728
s	10	1	0.1008
s	11	1	0.10296
s	12	1	0.10188
s	13	1	0.1008001
s	14	1	0.09432
s	15	1	0.08964
s	16	1	0.09216
s	17	1	0.09468
s	18	1	0.08964001
s	19	1	0.11052
s	20	1	0.11088
s	21	1	0.10656001
s	22	1	0.1026
s	23	1	0.10872
s	24	1	0.10944
s	1	2	0.22788
s	2	2	0.27612
s	3	2	0.28332
s	4	2	0.20988
s	5	2	0.22968
s	6	2	0.20952
s	7	2	0.20448
s	8	2	0.18792
s	9	2	0.18252
s	10	2	0.19224
s	11	2	0.19908
s	12	2	0.19008
s	13	2	0.17856
s	14	2	0.1908
s	15	2	0.17388
s	16	2	0.20448001
s	17	2	0.18936
s	18	2	0.19656
s	19	2	0.19692
s	20	2	0.20736
s	21	2	0.19404
s	22	2	0.1998
s	23	2	0.20448002
s	24	2	0.20592
s	1	3	1.02096
s	2	3	1.07136
s	3	3	1.04652
s	4	3	1.00692
s	5	3	1.0476
s	6	3	1.01736
s	7	3	1.0494
s	8	3	1.00404
s	9	3	0.91476
s	10	3	0.92916
s	11	3	0.91944
s	12	3	0.9396
s	13	3	0.95976
s	14	3	0.92808
s	15	3	0.83772
s	16	3	0.81828
s	17	3	0.8406
s	18	3	0.89244
s	19	3	0.963
s	20	3	1.0098
s	21	3	0.99288
s	22	3	0.95076
s	23	3	1.01664
s	24	3	0.94392
s	1	4	4.28436
s	2	4	4.48632
s	3	4	4.1544
s	4	4	4.11516
s	5	4	4.48308
s	6	4	4.22136
s	7	4	4.33116
s	8	4	4.09284
s	9	4	4.17312
s	10	4	3.87504
s	11	4	4.34124
s	12	4	3.9384
s	13	4	3.69252
s	14	4	3.95424
s	15	4	4.00716
s	16	4	3.82968
s	17	4	4.56876
s	18	4	4.13172
s	19	4	4.0302
s	20	4	4.28652
s	21	4	4.2696
s	22	4	4.3812
s	23	4	4.0698
s	24	4	4.29444
s	1	5	9.02844
s	2	5	9.33732
s	3	5	8.49348
s	4	5	8.49564
s	5	5	9.16812
s	6	5	8.00208
s	7	5	8.9766
s	8	5	8.31384
s	9	5	8.00208
s	10	5	8.59932
s	11	5	8.6022
s	12	5	8.73648
s	13	5	8.53776
s	14	5	7.7832
s	15	5	8.00496
s	16	5	8.24508
s	17	5	8.02332
s	18	5	8.24796
s	19	5	8.38116
s	20	5	8.65476
s	21	5	8.52408
s	22	5	9.28044
s	23	5	8.00424
s	24	5	8.25048
s	1	6	17.28036
s	2	6	19.41372
s	3	6	18.58032
s	4	6	17.12916
s	5	6	17.31456
s	6	6	17.05176
s	7	6	17.2656
s	8	6	16.94268
s	9	6	16.44912
s	10	6	16.57512
s	11	6	16.92396
s	12	6	16.72416
s	13	6	16.5708
s	14	6	18.12564
s	15	6	16.7724
s	16	6	16.69536
s	17	6	17.58744
s	18	6	17.19756
s	19	6	18.22068
s	20	6	17.01468
s	21	6	17.00712
s	22	6	19.23228
s	23	6	16.64388
s	24	6	17.6472
