# Supplementary material for: Development of a methodology to make individual estimates of the precision of liquid chromatography-tandem mass spectrometry drug assay results for use in population pharmacokinetic modeling and the optimization of dosage regimens
Source: PLoS One. 2020 Mar 5;15(3):e0229873. doi: 10.1371/journal.pone.0229873 (PMC7058336; doi:10.1371/journal.pone.0229873)
Supplement: S1 File — (ZIP) [file pone.0229873.s008.zip › fluconazole-data_experiment_3.csv]

type	sample	lvl	flc
s	1	0	0.001
s	2	0	0.00101
s	3	0	0.00102
s	4	0	0.001109538
s	5	0	0.00103
s	6	0	0.001115687
s	7	0	0.00104
s	8	0	0.001001
s	9	0	0.001002
s	10	0	0.001003
s	11	0	0.001004
s	12	0	0.001126525
s	13	0	0.001083237
s	14	0	0.001124959
s	15	0	0.001146494
s	16	0	0.001070176
s	17	0	0.001005
s	18	0	0.001149009
s	19	0	0.001145834
s	20	0	0.001085498
s	21	0	0.001006
s	22	0	0.001081564
s	23	0	0.001006
s	24	0	0.000870941
s	1	1	0.013
s	2	1	0.01302
s	3	1	0.011
s	4	1	0.014
s	5	1	0.014005
s	6	1	0.015
s	7	1	0.01301
s	8	1	0.01
s	9	1	0.0101
s	10	1	0.012
s	11	1	0.008
s	12	1	0.01001
s	13	1	0.013001
s	14	1	0.01101
s	15	1	0.01401
s	16	1	0.01201
s	17	1	0.0102
s	18	1	0.012001
s	19	1	0.012005
s	20	1	0.009
s	21	1	0.011001
s	22	1	0.00801
s	23	1	0.013005
s	24	1	0.01501
s	1	2	0.02
s	2	2	0.023
s	3	2	0.022
s	4	2	0.025
s	5	2	0.026
s	6	2	0.02201
s	7	2	0.024
s	8	2	0.02501
s	9	2	0.021
s	10	2	0.02401
s	11	2	0.02301
s	12	2	0.02601
s	13	2	0.026001
s	14	2	0.023001
s	15	2	0.025001
s	16	2	0.02101
s	17	2	0.021005
s	18	2	0.019
s	19	2	0.022001
s	20	2	0.0201
s	21	2	0.01901
s	22	2	0.022002
s	23	2	0.022005
s	24	2	0.02202
s	1	3	0.045
s	2	3	0.049
s	3	3	0.04501
s	4	3	0.05
s	5	3	0.052
s	6	3	0.055
s	7	3	0.04901
s	8	3	0.0501
s	9	3	0.045001
s	10	3	0.051
s	11	3	0.04
s	12	3	0.049001
s	13	3	0.05101
s	14	3	0.044
s	15	3	0.053
s	16	3	0.043
s	17	3	0.045005
s	18	3	0.048
s	19	3	0.046
s	20	3	0.04401
s	21	3	0.044005
s	22	3	0.04502
s	23	3	0.04601
s	24	3	0.044001
s	1	4	0.092
s	2	4	0.099
s	3	4	0.101
s	4	4	0.109
s	5	4	0.119
s	6	4	0.117
s	7	4	0.108
s	8	4	0.096
s	9	4	0.106
s	10	4	0.107
s	11	4	0.095
s	12	4	0.105
s	13	4	0.104
s	14	4	0.103
s	15	4	0.102
s	16	4	0.09901
s	17	4	0.10101
s	18	4	0.097
s	19	4	0.09201
s	20	4	0.098
s	21	4	0.086
s	22	4	0.09601
s	23	4	0.09501
s	24	4	0.092001
s	1	5	0.231350305
s	2	5	0.244743367
s	3	5	0.258009851
s	4	5	0.240883479
s	5	5	0.248124173
s	6	5	0.257635552
s	7	5	0.243849499
s	8	5	0.234667659
s	9	5	0.236250378
s	10	5	0.23347136
s	11	5	0.22420216
s	12	5	0.235702643
s	13	5	0.245442604
s	14	5	0.215094695
s	15	5	0.234629861
s	16	5	0.230898611
s	17	5	0.242843785
s	18	5	0.26056644
s	19	5	0.244926899
s	20	5	0.237964593
s	21	5	0.226688063
s	22	5	0.234067988
s	23	5	0.231289847
s	24	5	0.240219958
s	1	6	0.758835902
s	2	6	0.824603224
s	3	6	0.815768216
s	4	6	0.803683358
s	5	6	0.826071432
s	6	6	0.809552916
s	7	6	0.834053936
s	8	6	0.811680446
s	9	6	0.829913049
s	10	6	0.817229533
s	11	6	0.832091077
s	12	6	0.804155373
s	13	6	0.835160086
s	14	6	0.743872479
s	15	6	0.79809489
s	16	6	0.812600783
s	17	6	0.843675952
s	18	6	0.819373306
s	19	6	0.820811768
s	20	6	0.799126175
s	21	6	0.767775448
s	22	6	0.804170816
s	23	6	0.807363241
s	24	6	0.819301864
s	1	7	2.397975882
s	2	7	2.527080824
s	3	7	2.542207331
s	4	7	2.514028845
s	5	7	2.564613825
s	6	7	2.432588053
s	7	7	2.455145505
s	8	7	2.466844172
s	9	7	2.49920472
s	10	7	2.446076731
s	11	7	2.545827537
s	12	7	2.454403152
s	13	7	2.464580516
s	14	7	2.178792651
s	15	7	2.426819609
s	16	7	2.408630743
s	17	7	2.373755998
s	18	7	2.383701596
s	19	7	2.411359579
s	20	7	2.471565288
s	21	7	2.241432476
s	22	7	2.424982209
s	23	7	2.380579515
s	24	7	2.474876305
s	1	8	3.955183988
s	2	8	4.088942561
s	3	8	4.179053491
s	4	8	4.099703787
s	5	8	4.258655571
s	6	8	4.217297538
s	7	8	4.227169531
s	8	8	4.318128698
s	9	8	4.073539842
s	10	8	4.146558843
s	11	8	4.067530755
s	12	8	4.398273808
s	13	8	4.103836501
s	14	8	3.670919509
s	15	8	4.147164741
s	16	8	4.246368175
s	17	8	4.283970618
s	18	8	4.087866059
s	19	8	4.179959933
s	20	8	4.224437048
s	21	8	4.018919032
s	22	8	4.20081565
s	23	8	4.382208304
s	24	8	4.354234618
s	1	9	11.88270953
s	2	9	12.17941274
s	3	9	12.29624104
s	4	9	12.28449025
s	5	9	12.70436559
s	6	9	12.68451418
s	7	9	12.5873913
s	8	9	12.5737941
s	9	9	12.26622373
s	10	9	12.44814
s	11	9	12.60832519
s	12	9	12.56765613
s	13	9	12.07174599
s	14	9	11.16508701
s	15	9	12.25199403
s	16	9	12.30164304
s	17	9	12.37694565
s	18	9	12.15951547
s	19	9	12.34588715
s	20	9	12.45967651
s	21	9	11.73067527
s	22	9	12.90872282
s	23	9	12.39993542
s	24	9	12.58353954
s	1	10	23.24867488
s	2	10	24.2260423
s	3	10	24.24081064
s	4	10	25.49028777
s	5	10	25.73200373
s	6	10	24.78541298
s	7	10	25.49262956
s	8	10	25.37997004
s	9	10	25.64969899
s	10	10	25.35027921
s	11	10	25.49380017
s	12	10	25.3021612
s	13	10	23.29894338
s	14	10	22.75518163
s	15	10	25.26851462
s	16	10	24.47328399
s	17	10	25.88343083
s	18	10	24.26399825
s	19	10	26.1513067
s	20	10	24.1026015
s	21	10	23.91631192
s	22	10	25.07786135
s	23	10	25.91375538
s	24	10	25.34555231
