# Supplementary material for: Development of a methodology to make individual estimates of the precision of liquid chromatography-tandem mass spectrometry drug assay results for use in population pharmacokinetic modeling and the optimization of dosage regimens
Source: PLoS One. 2020 Mar 5;15(3):e0229873. doi: 10.1371/journal.pone.0229873 (PMC7058336; doi:10.1371/journal.pone.0229873)
Supplement: S1 File — (ZIP) [file pone.0229873.s008.zip › lamotrigine-data_Experiment_1.csv]

type	sample	lvl	ltg
s	1	0	0.014148
s	2	0	0.014004
s	3	0	0.01494
s	4	0	0.014076
s	5	0	0.01458
s	6	0	0.013752
s	7	0	0.014688
s	8	0	0.015372
s	9	0	0.014436
s	10	0	0.0135
s	11	0	0.0129
s	12	0	0.017136
s	13	0	0.0165
s	14	0	0.0144
s	15	0	0.014256
s	16	0	0.014148
s	17	0	0.015264
s	18	0	0.013608
s	19	0	0.0135
s	20	0	0.0133
s	21	0	0.015696
s	22	0	0.0147
s	23	0	0.015
s	24	0	0.013644
s	1	1	3.4434
s	2	1	3.30156
s	3	1	3.34404
s	4	1	3.2616
s	5	1	3.36168
s	6	1	2.979
s	7	1	2.92716
s	8	1	3.03876
s	9	1	3.56832
s	10	1	3.23856
s	11	1	3.33864
s	12	1	3.07872
s	13	1	3.31116
s	14	1	2.7907
s	15	1	2.93328
s	16	1	3.08448
s	17	1	2.99916
s	18	1	2.60784
s	19	1	3.20364
s	20	1	3.186
s	21	1	2.97432
s	22	1	3.17592
s	23	1	3.23352
s	24	1	3.204
s	1	2	14.90868
s	2	2	16.82316
s	3	2	15.69168
s	4	2	15.9192
s	5	2	15.47964
s	6	2	15.561
s	7	2	14.18688
s	8	2	14.80896
s	9	2	17.01792
s	10	2	16.182
s	11	2	15.44076
s	12	2	15.75576
s	13	2	15.72324
s	14	2	16.17084
s	15	2	14.50008
s	16	2	13.52844
s	17	2	14.75784
s	18	2	13.71564
s	19	2	15.11064
s	20	2	15.04332
s	21	2	14.25384
s	22	2	15.08904
s	23	2	15.67332
s	24	2	16.23924
s	1	3	58.41612
s	2	3	57.47148
s	3	3	59.18724
s	4	3	61.86312
s	5	3	63.54648
s	6	3	62.32464
s	7	3	58.66272
s	8	3	56.39688
s	9	3	68.79384
s	10	3	64.96272
s	11	3	61.61832
s	12	3	64.57176
s	13	3	71.03832
s	14	3	66.80088
s	15	3	61.6194
s	16	3	46.6092
s	17	3	60.94044
s	18	3	57.2958
s	19	3	61.7472
s	20	3	60.44256
s	21	3	56.4696
s	22	3	59.42988
s	23	3	61.56576
s	24	3	65.83284
s	1	4	187.29828
s	2	4	171.67968
s	3	4	191.62044
s	4	4	183.72672
s	5	4	188.02656
s	6	4	177.0606
s	7	4	174.35016
s	8	4	180.82692
s	9	4	183.03912
s	10	4	189.67536
s	11	4	173.05344
s	12	4	193.71204
s	13	4	192.86052
s	14	4	189.06444
s	15	4	174.56256
s	16	4	196.5942
s	17	4	185.87916
s	18	4	171.77292
s	19	4	183.51936
s	20	4	182.2806
s	21	4	152.46468
s	22	4	184.5324
s	23	4	183.12552
s	24	4	188.02836
