# Supplementary material for: Development of a methodology to make individual estimates of the precision of liquid chromatography-tandem mass spectrometry drug assay results for use in population pharmacokinetic modeling and the optimization of dosage regimens
Source: PLoS One. 2020 Mar 5;15(3):e0229873. doi: 10.1371/journal.pone.0229873 (PMC7058336; doi:10.1371/journal.pone.0229873)
Supplement: S1 File — (ZIP) [file pone.0229873.s008.zip › lamotrigine-data_Experiment_2.csv]

type	sample	lvl	ltg
s	1	0	0.00432
s	2	0	0.00324
s	3	0	0.003240001
s	4	0	0.003240002
s	5	0	0.0036
s	6	0	0.003240008
s	7	0	0.003240007
s	8	0	0.003601
s	9	0	0.0036001
s	10	0	0.003240003
s	11	0	0.003240009
s	12	0	0.003240006
s	13	0	0.003240004
s	14	0	0.003024
s	15	0	0.003240005
s	16	0	0.00468
s	17	0	0.00360001
s	18	0	0.0043201
s	19	0	0.0046801
s	20	0	0.00396
s	21	0	0.00432001
s	22	0	0.003960001
s	23	0	0.00468001
s	24	0	0.004320001
s	1	1	0.198
s	2	1	0.22284
s	3	1	0.21672
s	4	1	0.21132
s	5	1	0.21852
s	6	1	0.22176
s	7	1	0.20196
s	8	1	0.18324
s	9	1	0.20376
s	10	1	0.2016
s	11	1	0.1908
s	12	1	0.19008
s	13	1	0.19296
s	14	1	0.18468
s	15	1	0.1832401
s	16	1	0.17568
s	17	1	0.1756801
s	18	1	0.16128
s	19	1	0.216
s	20	1	0.22392
s	21	1	0.20664
s	22	1	0.20916
s	23	1	0.20448
s	24	1	0.21384
s	1	2	0.46152
s	2	2	0.46872
s	3	2	0.5544
s	4	2	0.42804
s	5	2	0.45036
s	6	2	0.44928
s	7	2	0.40716
s	8	2	0.37944
s	9	2	0.36432
s	10	2	0.3906
s	11	2	0.3996
s	12	2	0.38628
s	13	2	0.378
s	14	2	0.37584
s	15	2	0.34488
s	16	2	0.39996
s	17	2	0.42516
s	18	2	0.37368
s	19	2	0.3999601
s	20	2	0.41616
s	21	2	0.39816
s	22	2	0.40608
s	23	2	0.41328
s	24	2	0.4104
s	1	3	2.05092
s	2	3	2.01456
s	3	3	2.14488
s	4	3	2.18232
s	5	3	2.22768
s	6	3	2.07144
s	7	3	2.1654
s	8	3	2.18268
s	9	3	2.09268
s	10	3	2.06604
s	11	3	2.1096
s	12	3	2.06712
s	13	3	2.12616
s	14	3	1.98792
s	15	3	1.84068
s	16	3	1.77192
s	17	3	1.9062
s	18	3	1.94436
s	19	3	2.05776
s	20	3	2.10996
s	21	3	2.08116
s	22	3	2.05164
s	23	3	2.10168
s	24	3	2.0808
s	1	4	9.19404
s	2	4	9.0594
s	3	4	8.75448
s	4	4	9.32184
s	5	4	9.8946
s	6	4	9.12204
s	7	4	9.34776
s	8	4	9.27684
s	9	4	9.03168
s	10	4	8.38728
s	11	4	9.77472
s	12	4	8.51328
s	13	4	8.48448
s	14	4	9.1152
s	15	4	9.76608
s	16	4	8.55792
s	17	4	9.89172
s	18	4	9.72756
s	19	4	9.1944
s	20	4	10.0224
s	21	4	9.9882
s	22	4	9.9036
s	23	4	9.495
s	24	4	10.0854
s	1	5	20.22444
s	2	5	19.4688
s	3	5	19.26936
s	4	5	19.56276
s	5	5	21.01284
s	6	5	18.369
s	7	5	21.08412
s	8	5	19.51704
s	9	5	19.56276
s	10	5	20.65248
s	11	5	19.82088
s	12	5	20.08728
s	13	5	20.28456
s	14	5	18.06444
s	15	5	19.06308
s	16	5	19.539
s	17	5	18.91188
s	18	5	19.4742
s	19	5	19.78488
s	20	5	21.01752
s	21	5	20.53872
s	22	5	21.735
s	23	5	18.77868
s	24	5	19.34676
s	1	6	40.94532
s	2	6	42.69564
s	3	6	42.92136
s	4	6	41.50476
s	5	6	40.29048
s	6	6	40.27428
s	7	6	41.10876
s	8	6	40.51296
s	9	6	40.42404
s	10	6	39.20256
s	11	6	40.97268
s	12	6	40.89672
s	13	6	39.81888
s	14	6	42.9786
s	15	6	41.01624
s	16	6	40.1022
s	17	6	42.98292
s	18	6	41.91588
s	19	6	44.38584
s	20	6	41.25564
s	21	6	41.39712
s	22	6	46.52352
s	23	6	39.38256
s	24	6	41.94468
