# Supplementary material for: Development of a methodology to make individual estimates of the precision of liquid chromatography-tandem mass spectrometry drug assay results for use in population pharmacokinetic modeling and the optimization of dosage regimens
Source: PLoS One. 2020 Mar 5;15(3):e0229873. doi: 10.1371/journal.pone.0229873 (PMC7058336; doi:10.1371/journal.pone.0229873)
Supplement: S1 File — (ZIP) [file pone.0229873.s008.zip › lamotrigine-data_Experiment_3.csv]

type	sample	lvl	ltg
s	1	0	0.00970691
s	2	0	0.00671978
s	3	0	0.00574729
s	4	0	0.00710499
s	5	0	0.00130226
s	6	0	0.00970287
s	7	0	0.00683056
s	8	0	0.00987507
s	9	0	0.00998412
s	10	0	0.00880315
s	11	0	0.00813038
s	12	0	0.00976443
s	13	0	0.01031488
s	14	0	0.00899639
s	15	0	0.01947194
s	16	0	0.00750516
s	17	0	0.00948111
s	18	0	0.00795909
s	19	0	0.01011965
s	20	0	0.01035821
s	21	0	0.00985907
s	22	0	0.00737207
s	23	0	0.00897359
s	24	0	0.00601408
s	1	1	0.01
s	2	1	0.011
s	3	1	0.014
s	4	1	0.012
s	5	1	0.01401
s	6	1	0.01101
s	7	1	0.016
s	8	1	0.009
s	9	1	0.01201
s	10	1	0.011001
s	11	1	0.012001
s	12	1	0.0101
s	13	1	0.015
s	14	1	0.013
s	15	1	0.018
s	16	1	0.01301
s	17	1	0.011002
s	18	1	0.011003
s	19	1	0.013001
s	20	1	0.011004
s	21	1	0.012002
s	22	1	0.012003
s	23	1	0.011005
s	24	1	0.013002
s	1	2	0.023
s	2	2	0.019
s	3	2	0.022
s	4	2	0.027
s	5	2	0.026
s	6	2	0.024
s	7	2	0.02401
s	8	2	0.025
s	9	2	0.02
s	10	2	0.02301
s	11	2	0.02201
s	12	2	0.024001
s	13	2	0.028
s	14	2	0.024002
s	15	2	0.02601
s	16	2	0.023001
s	17	2	0.022001
s	18	2	0.024003
s	19	2	0.022003
s	20	2	0.026001
s	21	2	0.0201
s	22	2	0.02501
s	23	2	0.017
s	24	2	0.022002
s	1	3	0.051
s	2	3	0.049
s	3	3	0.047
s	4	3	0.046
s	5	3	0.04901
s	6	3	0.053
s	7	3	0.054
s	8	3	0.044
s	9	3	0.05
s	10	3	0.049001
s	11	3	0.045
s	12	3	0.043
s	13	3	0.057
s	14	3	0.052
s	15	3	0.059
s	16	3	0.04601
s	17	3	0.05201
s	18	3	0.04401
s	19	3	0.04301
s	20	3	0.044001
s	21	3	0.041
s	22	3	0.042
s	23	3	0.04501
s	24	3	0.045001
s	1	4	0.089
s	2	4	0.099
s	3	4	0.109
s	4	4	0.117
s	5	4	0.108
s	6	4	0.121
s	7	4	0.122
s	8	4	0.1
s	9	4	0.107
s	10	4	0.10701
s	11	4	0.098
s	12	4	0.10801
s	13	4	0.10901
s	14	4	0.107001
s	15	4	0.101
s	16	4	0.09801
s	17	4	0.107002
s	18	4	0.102
s	19	4	0.095
s	20	4	0.101
s	21	4	0.093
s	22	4	0.10201
s	23	4	0.097
s	24	4	0.096
s	1	5	0.221389235
s	2	5	0.22761168
s	3	5	0.243407545
s	4	5	0.2516461
s	5	5	0.240330152
s	6	5	0.241928745
s	7	5	0.22589281
s	8	5	0.230351052
s	9	5	0.23832053
s	10	5	0.246595236
s	11	5	0.252315651
s	12	5	0.23329082
s	13	5	0.242006724
s	14	5	0.236490503
s	15	5	0.23277556
s	16	5	0.237130855
s	17	5	0.245980553
s	18	5	0.254369355
s	19	5	0.253928681
s	20	5	0.243923996
s	21	5	0.229532452
s	22	5	0.244545523
s	23	5	0.23326896
s	24	5	0.245832348
s	1	6	0.753177274
s	2	6	0.837940225
s	3	6	0.814377674
s	4	6	0.798797081
s	5	6	0.835085122
s	6	6	0.793761808
s	7	6	0.813511715
s	8	6	0.798047165
s	9	6	0.837100016
s	10	6	0.785405548
s	11	6	0.812717179
s	12	6	0.792250294
s	13	6	0.844583184
s	14	6	0.811727893
s	15	6	0.805674944
s	16	6	0.798015661
s	17	6	0.834247181
s	18	6	0.80650472
s	19	6	0.813950735
s	20	6	0.77307704
s	21	6	0.767289946
s	22	6	0.823567489
s	23	6	0.798638033
s	24	6	0.811993004
s	1	7	2.401455812
s	2	7	2.514256536
s	3	7	2.465967115
s	4	7	2.48826253
s	5	7	2.529682944
s	6	7	2.415082143
s	7	7	2.467929358
s	8	7	2.408382691
s	9	7	2.51486189
s	10	7	2.400613864
s	11	7	2.531453224
s	12	7	2.416201691
s	13	7	2.512643065
s	14	7	2.424986276
s	15	7	2.464984674
s	16	7	2.404378824
s	17	7	2.371564886
s	18	7	2.44988376
s	19	7	2.418427805
s	20	7	2.449734772
s	21	7	2.335065403
s	22	7	2.427318028
s	23	7	2.365785331
s	24	7	2.462658412
s	1	8	4.082964802
s	2	8	4.16039875
s	3	8	4.128768032
s	4	8	4.057068625
s	5	8	4.23347967
s	6	8	4.2192296
s	7	8	4.181528982
s	8	8	4.306689034
s	9	8	4.092974505
s	10	8	4.083311486
s	11	8	4.029919005
s	12	8	4.409209116
s	13	8	4.114899774
s	14	8	3.958589974
s	15	8	4.202222609
s	16	8	4.234262602
s	17	8	4.293246403
s	18	8	4.025866455
s	19	8	4.142826702
s	20	8	4.188594221
s	21	8	4.120164009
s	22	8	4.160130759
s	23	8	4.288616787
s	24	8	4.104751326
s	1	9	11.89764295
s	2	9	12.29180479
s	3	9	12.19813062
s	4	9	12.08575534
s	5	9	12.43964148
s	6	9	12.58890561
s	7	9	12.40933538
s	8	9	12.56381896
s	9	9	12.20181798
s	10	9	12.23548453
s	11	9	12.62118069
s	12	9	12.45020559
s	13	9	12.07063727
s	14	9	12.23535343
s	15	9	12.41539093
s	16	9	12.24714966
s	17	9	12.193015
s	18	9	11.91266721
s	19	9	12.57791919
s	20	9	12.54527683
s	21	9	11.89933502
s	22	9	12.97277106
s	23	9	12.086465
s	24	9	12.16296849
s	1	10	23.96307219
s	2	10	24.14202866
s	3	10	24.58404919
s	4	10	25.63878413
s	5	10	25.91807508
s	6	10	24.94930797
s	7	10	24.95373108
s	8	10	25.02820841
s	9	10	25.50161486
s	10	10	25.30011667
s	11	10	25.91883532
s	12	10	25.22528481
s	13	10	23.49781298
s	14	10	24.88642836
s	15	10	24.91815878
s	16	10	23.72552069
s	17	10	24.81760325
s	18	10	23.1572418
s	19	10	25.51101103
s	20	10	23.20106992
s	21	10	23.83111908
s	22	10	24.85256583
s	23	10	25.24883302
s	24	10	24.13015902
