# Supplementary material for: Development of a methodology to make individual estimates of the precision of liquid chromatography-tandem mass spectrometry drug assay results for use in population pharmacokinetic modeling and the optimization of dosage regimens
Source: PLoS One. 2020 Mar 5;15(3):e0229873. doi: 10.1371/journal.pone.0229873 (PMC7058336; doi:10.1371/journal.pone.0229873)
Supplement: S1 File — (ZIP) [file pone.0229873.s008.zip › levetiracetam-data_Experiment_1.csv]

type	sample	lvl	lam
s	1	0	0.01084752
s	2	0	0.00808704
s	3	0	0.01421712
s	4	0	0.00927936
s	5	0	0.00828144
s	6	0	0.00347328
s	7	0	0.008424
s	8	0	0.00999216
s	9	0	0.00711504
s	10	0	0.01165104
s	11	0	0.00885168
s	12	0	0.00553392
s	13	0	0.01001808
s	14	0	0.00716688
s	15	0	0.0127656
s	16	0	0.00752976
s	17	0	0.00689472
s	18	0	0.0029808
s	19	0	0.00916272
s	20	0	0.00493776
s	21	0	0.00995328
s	22	0	0.00689472
s	23	0	0.00916272
s	24	0	0.0030456
s	1	1	2.223
s	2	1	2.06856
s	3	1	2.0448
s	4	1	2.22624
s	5	1	2.4408
s	6	1	2.14776
s	7	1	2.21004
s	8	1	2.2194
s	9	1	2.42928
s	10	1	2.2338
s	11	1	2.42388
s	12	1	2.18484
s	13	1	2.26764
s	14	1	2.54916
s	15	1	1.70928
s	16	1	2.45592
s	17	1	2.22264
s	18	1	1.88496
s	19	1	2.45844
s	20	1	2.13444
s	21	1	2.13912
s	22	1	2.44188
s	23	1	2.09268
s	24	1	2.54016
s	1	2	11.25072
s	2	2	12.30948
s	3	2	11.58336
s	4	2	12.57732
s	5	2	11.94804
s	6	2	11.628
s	7	2	11.11284
s	8	2	11.54988
s	9	2	12.68784
s	10	2	12.48624
s	11	2	12.0366
s	12	2	12.35376
s	13	2	12.11112
s	14	2	12.14388
s	15	2	9.81252
s	16	2	11.46456
s	17	2	11.19348
s	18	2	10.2834
s	19	2	11.49984
s	20	2	11.30868
s	21	2	10.83852
s	22	2	11.71764
s	23	2	10.82844
s	24	2	12.44232
s	1	3	48.37572
s	2	3	50.11704
s	3	3	46.5426
s	4	3	44.9154
s	5	3	43.96428
s	6	3	51.65028
s	7	3	49.98852
s	8	3	47.817
s	9	3	51.82668
s	10	3	51.72552
s	11	3	49.84884
s	12	3	43.19748
s	13	3	42.40764
s	14	3	47.98188
s	15	3	45.36036
s	16	3	47.043
s	17	3	45.69948
s	18	3	43.2648
s	19	3	45.42228
s	20	3	42.73308
s	21	3	50.21676
s	22	3	44.78004
s	23	3	43.86708
s	24	3	44.56404
s	1	4	148.28184
s	2	4	142.27596
s	3	4	134.23464
s	4	4	135.5616
s	5	4	141.5412
s	6	4	137.39256
s	7	4	148.43232
s	8	4	139.44816
s	9	4	150.45408
s	10	4	149.17356
s	11	4	145.49832
s	12	4	124.80228
s	13	4	162.19908
s	14	4	147.35232
s	15	4	141.61716
s	16	4	131.87448
s	17	4	137.04192
s	18	4	121.58748
s	19	4	139.491
s	20	4	134.86644
s	21	4	144.10116
s	22	4	143.4708
s	23	4	131.8086
s	24	4	146.94228
