# Supplementary material for: Development of a methodology to make individual estimates of the precision of liquid chromatography-tandem mass spectrometry drug assay results for use in population pharmacokinetic modeling and the optimization of dosage regimens
Source: PLoS One. 2020 Mar 5;15(3):e0229873. doi: 10.1371/journal.pone.0229873 (PMC7058336; doi:10.1371/journal.pone.0229873)
Supplement: S1 File — (ZIP) [file pone.0229873.s008.zip › levetiracetam-data_Experiment_2.csv]

type	sample	lvl	lam
s	1	0	0.01764
s	2	0	0.01728
s	3	0	0.01692
s	4	0	0.01656
s	5	0	0.0162
s	6	0	0.016201
s	7	0	0.0165601
s	8	0	0.0176401
s	9	0	0.01656001
s	10	0	0.0162001
s	11	0	0.0162002
s	12	0	0.0169201
s	13	0	0.0172801
s	14	0	0.01584
s	15	0	0.01692001
s	16	0	0.01764001
s	17	0	0.01692002
s	18	0	0.0162003
s	19	0	0.01656002
s	20	0	0.01656003
s	21	0	0.018
s	22	0	0.01692003
s	23	0	0.01656004
s	24	0	0.01692004
s	1	1	0.20952
s	2	1	0.22428
s	3	1	0.21564
s	4	1	0.21744
s	5	1	0.21924
s	6	1	0.2268
s	7	1	0.20736
s	8	1	0.18288
s	9	1	0.1944
s	10	1	0.19476
s	11	1	0.19656
s	12	1	0.19944
s	13	1	0.19332
s	14	1	0.18072
s	15	1	0.18036
s	16	1	0.17424
s	17	1	0.18396
s	18	1	0.15948
s	19	1	0.21096
s	20	1	0.2156401
s	21	1	0.21024
s	22	1	0.2106
s	23	1	0.21492
s	24	1	0.20844
s	1	2	0.44604
s	2	2	0.51012
s	3	2	0.39425
s	4	2	0.42768
s	5	2	0.43236
s	6	2	0.42876
s	7	2	0.41292
s	8	2	0.37584
s	9	2	0.36396
s	10	2	0.38304
s	11	2	0.394201
s	12	2	0.38196
s	13	2	0.35784
s	14	2	0.38628
s	15	2	0.3578401
s	16	2	0.41004
s	17	2	0.38088
s	18	2	0.39456
s	19	2	0.37836
s	20	2	0.4100401
s	21	2	0.40284
s	22	2	0.4032
s	23	2	0.41976
s	24	2	0.41076
s	1	3	2.09988
s	2	3	2.05056
s	3	3	2.10564
s	4	3	2.052
s	5	3	2.0808
s	6	3	2.03112
s	7	3	2.1042
s	8	3	2.02284
s	9	3	1.85004
s	10	3	1.87308
s	11	3	1.85004
s	12	3	1.90764
s	13	3	1.96812
s	14	3	1.89036
s	15	3	1.68516
s	16	3	1.65456
s	17	3	1.7064
s	18	3	1.77048
s	19	3	1.8828
s	20	3	1.98612
s	21	3	2.01852
s	22	3	1.89756
s	23	3	2.016
s	24	3	1.90512
s	1	4	8.47188
s	2	4	8.5536
s	3	4	8.3196
s	4	4	8.32968
s	5	4	8.61588
s	6	4	8.37324
s	7	4	8.57628
s	8	4	8.06076
s	9	4	8.26776
s	10	4	7.72236
s	11	4	8.57952
s	12	4	7.77312
s	13	4	7.35732
s	14	4	7.66764
s	15	4	7.97868
s	16	4	7.62912
s	17	4	8.95932
s	18	4	8.14212
s	19	4	7.8966
s	20	4	8.48952
s	21	4	8.5446
s	22	4	8.64468
s	23	4	8.03664
s	24	4	8.55936
s	1	5	17.49528
s	2	5	17.41644
s	3	5	16.85484
s	4	5	17.07336
s	5	5	17.66484
s	6	5	15.59304
s	7	5	17.54928
s	8	5	16.19784
s	9	5	16.85484
s	10	5	16.8606
s	11	5	16.55532
s	12	5	17.03844
s	13	5	16.80516
s	14	5	15.20352
s	15	5	15.87816
s	16	5	16.25688
s	17	5	15.78672
s	18	5	16.22268
s	19	5	16.2468
s	20	5	17.11008
s	21	5	16.76268
s	22	5	17.9856
s	23	5	15.66108
s	24	5	16.0182
s	1	6	33.2532
s	2	6	35.80524
s	3	6	35.6634
s	4	6	33.50484
s	5	6	32.47488
s	6	6	32.71644
s	7	6	33.1164
s	8	6	32.51664
s	9	6	30.92184
s	10	6	31.53456
s	11	6	32.21568
s	12	6	32.19192
s	13	6	31.72176
s	14	6	34.40124
s	15	6	32.11884
s	16	6	31.75164
s	17	6	33.44724
s	18	6	32.50296
s	19	6	34.1676
s	20	6	32.40684
s	21	6	32.41764
s	22	6	36.5364
s	23	6	31.16844
s	24	6	33.31188
