# Supplementary material for: Development of a methodology to make individual estimates of the precision of liquid chromatography-tandem mass spectrometry drug assay results for use in population pharmacokinetic modeling and the optimization of dosage regimens
Source: PLoS One. 2020 Mar 5;15(3):e0229873. doi: 10.1371/journal.pone.0229873 (PMC7058336; doi:10.1371/journal.pone.0229873)
Supplement: S1 File — (ZIP) [file pone.0229873.s008.zip › levetiracetam-data_Experiment_3.csv]

type	sample	lvl	lem
s	1	0	0.000933256
s	2	0	0.001634975
s	3	0	0.000738886
s	4	0	0.000361716
s	5	0	0.0005
s	6	0	0.001187931
s	7	0	0.000412653
s	8	0	0.000262206
s	9	0	0.000213592
s	10	0	0.001091606
s	11	0	0.00132177
s	12	0	0.001027505
s	13	0	0.000807758
s	14	0	0.001455245
s	15	0	0.000807706
s	16	0	7.82E-05
s	17	0	0.00167423
s	18	0	0.001918834
s	19	0	0.001436118
s	20	0	0.001645658
s	21	0	0.000547299
s	22	0	0.000547299
s	23	0	0.001291878
s	24	0	0.005741777
s	1	1	0.052
s	2	1	0.057
s	3	1	0.055
s	4	1	0.05201
s	5	1	0.046
s	6	1	0.059
s	7	1	0.05
s	8	1	0.056
s	9	1	0.043
s	10	1	0.049
s	11	1	0.048
s	12	1	0.04801
s	13	1	0.061
s	14	1	0.058
s	15	1	0.053
s	16	1	0.052001
s	17	1	0.054
s	18	1	0.06101
s	19	1	0.05801
s	20	1	0.0501
s	21	1	0.05401
s	22	1	0.042
s	23	1	0.047
s	24	1	0.061001
s	1	2	0.094
s	2	2	0.091
s	3	2	0.095
s	4	2	0.118
s	5	2	0.106
s	6	2	0.11
s	7	2	0.097
s	8	2	0.09501
s	9	2	0.096
s	10	2	0.092
s	11	2	0.098
s	12	2	0.09401
s	13	2	0.107
s	14	2	0.119
s	15	2	0.10701
s	16	2	0.103
s	17	2	0.09801
s	18	2	0.098001
s	19	2	0.10301
s	20	2	0.09201
s	21	2	0.093
s	22	2	0.103001
s	23	2	0.09101
s	24	2	0.092001
s	1	3	0.187
s	2	3	0.207
s	3	3	0.209
s	4	3	0.218
s	5	3	0.197
s	6	3	0.20701
s	7	3	0.216
s	8	3	0.201
s	9	3	0.199
s	10	3	0.184
s	11	3	0.183
s	12	3	0.203
s	13	3	0.224
s	14	3	0.198
s	15	3	0.216
s	16	3	0.178
s	17	3	0.18
s	18	3	0.20901
s	19	3	0.192
s	20	3	0.189
s	21	3	0.185
s	22	3	0.175
s	23	3	0.18401
s	24	3	0.212
s	1	4	0.387
s	2	4	0.38701
s	3	4	0.415
s	4	4	0.438
s	5	4	0.428
s	6	4	0.447
s	7	4	0.423
s	8	4	0.408
s	9	4	0.453
s	10	4	0.438
s	11	4	0.388
s	12	4	0.42
s	13	4	0.405
s	14	4	0.459
s	15	4	0.404
s	16	4	0.393
s	17	4	0.41501
s	18	4	0.386
s	19	4	0.378
s	20	4	0.383
s	21	4	0.356
s	22	4	0.366
s	23	4	0.38801
s	24	4	0.389
s	1	5	0.953121626
s	2	5	1.012418795
s	3	5	1.048964648
s	4	5	1.03451934
s	5	5	0.99699111
s	6	5	1.093555962
s	7	5	0.984441613
s	8	5	0.974908036
s	9	5	0.99274616
s	10	5	1.012046103
s	11	5	0.986764982
s	12	5	0.951394004
s	13	5	1.010466228
s	14	5	0.99985059
s	15	5	0.991322122
s	16	5	0.984997086
s	17	5	1.006188495
s	18	5	1.086636069
s	19	5	0.978833576
s	20	5	0.955758368
s	21	5	0.964622261
s	22	5	0.991865748
s	23	5	0.96653019
s	24	5	1.018622543
s	1	6	3.133972371
s	2	6	3.26328554
s	3	6	3.349869434
s	4	6	3.288912032
s	5	6	3.276678823
s	6	6	3.205607724
s	7	6	3.335970993
s	8	6	3.244473829
s	9	6	3.281622011
s	10	6	3.173721086
s	11	6	3.325085504
s	12	6	3.206053843
s	13	6	3.403440973
s	14	6	3.378525003
s	15	6	3.226739125
s	16	6	3.311022471
s	17	6	3.408644208
s	18	6	3.2255122
s	19	6	3.221815238
s	20	6	3.174590763
s	21	6	3.233388012
s	22	6	3.276242465
s	23	6	3.233515914
s	24	6	3.276137603
s	1	7	9.85568096
s	2	7	9.834338954
s	3	7	9.951489911
s	4	7	9.830773612
s	5	7	10.09549439
s	6	7	9.605443404
s	7	7	9.624917551
s	8	7	9.566154884
s	9	7	9.819040826
s	10	7	9.492535506
s	11	7	9.912143631
s	12	7	9.564450523
s	13	7	9.785957783
s	14	7	9.441931011
s	15	7	9.440631753
s	16	7	9.649489278
s	17	7	9.208618065
s	18	7	9.303877759
s	19	7	9.393697587
s	20	7	9.474371664
s	21	7	9.006014358
s	22	7	9.594854262
s	23	7	9.392811313
s	24	7	9.723004851
s	1	8	16.18934774
s	2	8	16.20579112
s	3	8	16.36658396
s	4	8	15.99857289
s	5	8	16.40556605
s	6	8	16.45382211
s	7	8	16.50577565
s	8	8	16.73749541
s	9	8	16.04652227
s	10	8	16.08978238
s	11	8	16.00402625
s	12	8	16.95888296
s	13	8	16.09146
s	14	8	16.08335297
s	15	8	16.56977412
s	16	8	17.1367631
s	17	8	16.89489808
s	18	8	16.04158613
s	19	8	16.37431902
s	20	8	16.57676237
s	21	8	16.37884946
s	22	8	16.58423565
s	23	8	17.08936322
s	24	8	17.19606402
s	1	9	46.96032929
s	2	9	47.45902144
s	3	9	48.09298822
s	4	9	48.32599589
s	5	9	49.27599057
s	6	9	49.85280658
s	7	9	48.73914352
s	8	9	49.36544866
s	9	9	47.92383683
s	10	9	48.26701336
s	11	9	49.16223522
s	12	9	49.14652369
s	13	9	47.42587706
s	14	9	48.34684603
s	15	9	48.22491038
s	16	9	48.78902751
s	17	9	48.34479783
s	18	9	47.630077
s	19	9	47.86159407
s	20	9	48.64614859
s	21	9	46.92206843
s	22	9	50.4224268
s	23	9	47.81234636
s	24	9	48.86459221
s	1	10	92.85146681
s	2	10	92.75393671
s	3	10	93.32454252
s	4	10	98.28815514
s	5	10	98.15045469
s	6	10	95.68436101
s	7	10	96.65574585
s	8	10	96.17295412
s	9	10	99.07392353
s	10	10	95.98696039
s	11	10	97.65317313
s	12	10	94.98759577
s	13	10	88.25694788
s	14	10	98.21933779
s	15	10	87.23518022
s	16	10	83.79966922
s	17	10	88.6875548
s	18	10	82.80050233
s	19	10	88.50445281
s	20	10	80.85299454
s	21	10	85.26253078
s	22	10	85.5733115
s	23	10	87.432991
s	24	10	86.06807804
