# Supplementary material for: Development of a methodology to make individual estimates of the precision of liquid chromatography-tandem mass spectrometry drug assay results for use in population pharmacokinetic modeling and the optimization of dosage regimens
Source: PLoS One. 2020 Mar 5;15(3):e0229873. doi: 10.1371/journal.pone.0229873 (PMC7058336; doi:10.1371/journal.pone.0229873)
Supplement: S2 File — (ZIP) [file pone.0229873.s009.zip]

Archive with 4 entries (4 files):
- carbamazepine-SDdata_final_profile.csv
- fluconazole-SDdata_final_profile.csv
- lamotrigine-SDdata_final_profile.csv
- levetiracetam-SDdata_final_profile.csv
