# Supplementary material for: Development of a methodology to make individual estimates of the precision of liquid chromatography-tandem mass spectrometry drug assay results for use in population pharmacokinetic modeling and the optimization of dosage regimens
Source: PLoS One. 2020 Mar 5;15(3):e0229873. doi: 10.1371/journal.pone.0229873 (PMC7058336; doi:10.1371/journal.pone.0229873)
Supplement: S2 File — (ZIP) [file pone.0229873.s009.zip › carbamazepine-SDdata_final_profile.csv]

conc	sd
0	0.008326086
0.012	0.0021236
0.0243	0.001986064
0.05	0.004264214
0.0972	0.007461047
0.209	0.018327589
0.243	0.010821438
0.419	0.041186784
0.81	0.02035873
2.09	0.140418577
2.43	0.062367206
3.02	0.275065913
4.21	0.156490961
8.38	0.45808777
12.2	0.440372093
15.1	0.983208997
16.8	0.994574171
24.3	0.986565335
33.5	1.705984265
60.3	4.258237219
181	12.55500265
