# Supplementary material for: Development of a methodology to make individual estimates of the precision of liquid chromatography-tandem mass spectrometry drug assay results for use in population pharmacokinetic modeling and the optimization of dosage regimens
Source: PLoS One. 2020 Mar 5;15(3):e0229873. doi: 10.1371/journal.pone.0229873 (PMC7058336; doi:10.1371/journal.pone.0229873)
Supplement: S2 File — (ZIP) [file pone.0229873.s009.zip › fluconazole-SDdata_final_profile.csv]

conc	sd
0	0.005978366
0.0122	0.002011084
0.024	0.002137684
0.049	0.00367338
0.097	0.007817266
0.102	0.010865903
0.203	0.026360318
0.243	0.01072907
0.81	0.023989881
1.02	0.070243249
1.24	0.076822311
2.43	0.088539868
4.07	0.154630262
4.21	0.219611649
6.21	0.342456309
8.13	0.433818255
12.2	0.361842688
16.3	0.814093413
24.3	1.781163248
24.8	0.92751394
74.5	3.516122772
