# Supplementary material for: Development of a methodology to make individual estimates of the precision of liquid chromatography-tandem mass spectrometry drug assay results for use in population pharmacokinetic modeling and the optimization of dosage regimens
Source: PLoS One. 2020 Mar 5;15(3):e0229873. doi: 10.1371/journal.pone.0229873 (PMC7058336; doi:10.1371/journal.pone.0229873)
Supplement: S2 File — (ZIP) [file pone.0229873.s009.zip › lamotrigine-SDdata_final_profile.csv]

conc	sd
0	0.004806663
0.012	0.002026863
0.024	0.002587036
0.048	0.004798787
0.096	0.00828497
0.239	0.009141109
0.251	0.016999562
0.503	0.04315911
0.8	0.02292572
2.39	0.053643438
2.51	0.107382923
3.07	0.217430935
4.14	0.103359735
10.1	0.5319972
12.0	0.263020411
15.4	0.892561791
20.1	0.89722979
23.9	0.818555126
40.2	1.652447007
61.4	4.891208992
184	9.550008456
