# Supplementary material for: Development of a methodology to make individual estimates of the precision of liquid chromatography-tandem mass spectrometry drug assay results for use in population pharmacokinetic modeling and the optimization of dosage regimens
Source: PLoS One. 2020 Mar 5;15(3):e0229873. doi: 10.1371/journal.pone.0229873 (PMC7058336; doi:10.1371/journal.pone.0229873)
Supplement: S2 File — (ZIP) [file pone.0229873.s009.zip › levetiracetam-SDdata_final_profile.csv]

conc	sd
0	0.006685264
0.049	0.005517401
0.097	0.008089092
0.194	0.014199014
0.208	0.01736512
0.388	0.032823946
0.416	0.027602181
0.971	0.036980453
2.08	0.134134453
2.49	0.204664379
3.24	0.072079273
8.31	0.402499012
9.71	0.255290138
12.5	0.731528971
16.6	0.378734655
16.8	0.73013254
33.2	1.444790311
48.5	0.86674077
49.9	3.064498414
97.1	5.708546378
150	8.797756649
